# Supplementary material for: Selection on vocal output affects laryngeal morphology in rats
Source: J Anat. 2021 Jan 21;238(5):1179–90. doi: 10.1111/joa.13366 (PMC8053590; doi:10.1111/joa.13366)
Supplement: Supplementary file 1 — Supplementary Material [file JOA-238-1179-s003.xlsx]

## Sheet: Sheet1
ID	VocalFold1(mm)	VocalFold2(mm)	Vfmean	line	IDnumber	sex	combo	bodyweight(g)
2	3.24	3.44	3.34	L	2	f	4	176.91
3	3.25	3.17	3.21	L	3	f	4	180.73
6	3.7	3.65	3.675	H	6	m	1	392.8
9	3	3.11	3.055	H	9	f	3	210.27
11	3.34	3.39	3.365	H	11	f	3	212.98
12	3.51	3.5	3.505	L	12	f	4	203.02
13	3.61	3.5	3.555	L	13	f	4	175.97
15	3.35	3.34	3.345	H	15	f	3	228.3
16	3.32	3.38	3.35	H	16	m	1	360.06
17	3.34	3.45	3.395	H	17	m	1	390.72
18	3.23	3.41	3.32	H	18	m	1	359.19
19	3.56	3.65	3.605	H	19	m	1	400.08
21	3.42	3.55	3.485	L	21	f	4	230.35
25	3.61	3.62	3.615	H	25	m	1	360.18
26	3.61	3.67	3.64	L	26	m	2	337.21
27	3.77	3.71	3.74	L	27	m	2	359.69
29	3.35	3.32	3.335	H	29	f	3	203.32
30	3.32	3.36	3.34	L	30	f	4	178.6
31	3.41	3.53	3.47	L	31	f	4	187.24
32	3.39	3.41	3.4	L	32	f	4	197.26
33	3.72	3.75	3.735	L	33	m	2	390.67
34	3.74	3.75	3.745	L	34	m	2	323.56
37	3.51	3.56	3.535	L	37	m	2	307.63
38	3.42	3.45	3.435	L	38	m	2	265.55
40	3.48	3.49	3.485	H	40	m	1	336.04
41	3.27	3.27	3.27	H	41	f	3	214.42
42	3.19	3.18	3.185	H	42	f	3	217.46
43	3.17	3.21	3.19	H	43	f	3	226.89
45	3.71	3.69	3.7	H	45	m	1	412.06
48	3.33	3.46	3.395	H	48	f	3	235.13
50	3.78	3.77	3.775	L	50	m	2	314.63
51	3.52	3.62	3.57	L	51	m	2	278.41
