# Supplementary material for: Selection on vocal output affects laryngeal morphology in rats
Source: J Anat. 2021 Jan 21;238(5):1179–90. doi: 10.1111/joa.13366 (PMC8053590; doi:10.1111/joa.13366)
Supplement: Supplementary file 2 — Supplementary Material [file JOA-238-1179-s002.xlsx]

## Sheet: Sheet 1
ID	weight	Line	Sex	Combo (Line_Sex; 1=HM, 2=LM, 3=HF, 4=LF)	Material	Label	Count	Volume	CenterX	CenterY	CenterZ	Mean	Deviation	Variance	Min	Max	CumulativeSum
16	360.06	1	1	1	Exterior	0	130925740	12031.1745	11.345671	11.530119	11.486842	666.8819	1145.4224	1311992.4	0	34327	8.7312007e+10
16	360.06	1	1	1	Thyroid	1	7365	0.6767928157	13.894759	11.766031	8.223155	9086.6416	3958.7261	15671511	3221	24404	66923116
16	360.06	1	1	1	Cricoid	2	21163	1.944734061	14.885841	12.209992	6.3402848	8287.0498	2687.9956	7225320.5	5134	18765	1.7537883e+08
16	360.06	1	1	1	Arytenoids	3	294	0.02701657676	16.511221	11.769912	6.9695392	6230.5376	957.52014	916844.75	5135	9997	1831778
16	360.06	1	1	1	Trachea	4	11999	1.102625526	13.965276	12.511177	5.3285861	8341.7998	2295.4431	5269058.5	5134	14433	1.0009326e+08
16	360.06	1	1	1	Hyoid	5	121823	11.19469534	14.104308	10.850398	10.797936	16353.989	7907.0522	62521476	5134	34649	1.992292e+09
26	337.21	2	1	2	Exterior	0	130948746	12033.2886	11.347458	11.530692	11.482519	664.39111	1150.1974	1322954	0	21410	8.7001186e+10
26	337.21	2	1	2	Thyroid	1	5494	0.5048607915	12.916152	10.887398	11.331715	10757.191	3772.9521	14235167	6343	25440	59100008
26	337.21	2	1	2	Cricoid	2	18447	1.695152352	13.998675	10.299924	9.7257671	10513.102	3419.2634	11691363	6610	25813	1.9393518e+08
26	337.21	2	1	2	Arytenoids	3	347	0.03188691202	15.482785	9.1270313	10.639505	8460.957	1567.1425	2455935.5	6345	13084	2935952
26	337.21	2	1	2	Trachea	4	7792	0.7160311772	13.815757	10.773445	8.5579033	9522.127	1989.7675	3959174.5	6611	15628	74196408
26	337.21	2	1	2	Hyoid	5	107558	9.88384001	12.744534	10.628751	14.558665	17057.518	7319.751	53578756	6342	33596	1.8346724e+09
17	390.72	1	1	1	Exterior	0	130943278	12032.78613	11.350337	11.526812	11.485128	709.51831	1170.0443	1369003.6	0	26347	9.2906652e+10
17	390.72	1	1	1	Thyroid	1	8006	0.7356963045	10.320625	13.366511	9.0139675	10139.258	3587.0649	12867035	6076	24865	81174896
17	390.72	1	1	1	Cricoid	2	17703	1.626783872	9.494586	14.014438	7.1620035	9119.9971	2454.5024	6024581.5	6076	19492	1.614513e+08
17	390.72	1	1	1	Arytenoids	3	111	0.01020013612	9.4366188	15.716451	7.7190299	6827.7656	662.97473	439535.5	6076	9230	757882
17	390.72	1	1	1	Hyoid	4	112001	10.29212113	10.486663	14.267576	12.105961	16561.855	7119.5674	50688240	6076	32842	1.8549445e+09
17	390.72	1	1	1	Trachea	5	7285	0.6694413663	9.6448479	13.10446	6.3165364	8885.3193	1914.6428	3665857	6076	14958	64729548
27	359.69	2	1	2	Exterior	0	130956838	12034.0322	11.351901	11.528241	11.47973	617.15289	1069.0127	1142788.1	0	35068	8.0820388e+10
27	359.69	2	1	2	Thyroid	1	4834	0.4442113335	9.09231	12.365196	14.53818	10757.145	3805.053	14478427	6186	25465	52000040
27	359.69	2	1	2	Hyoid	2	105002	9.6489612	8.4881735	13.072111	17.271687	17772.326	6800.3784	46245144	6186	34780	1.8661298e+09
27	359.69	2	1	2	Cricoid	3	13928	1.279887351	9.1432381	12.925925	12.635722	9733.5283	2696.6863	7272116.5	6186	21569	1.3556858e+08
27	359.69	2	1	2	Trachea	4	7723	0.709690552	9.6716471	12.108112	11.963677	9667.7646	2289.2778	5240793.5	6186	16176	74664144
27	359.69	2	1	2	Arytenoids	5	59	0.005421693975	9.1422215	15.29083	12.698071	7239.7964	912.67548	832976.5	6209	10202	427148
19	400.08	1	1	1	Exterior	0	130945759	12033	11.3484	11.5266	11.4838	681.618	1145.51	1.3122e+06	0	26604	89254945000
19	400.08	1	1	1	Thyroid	1	6913	0.635257	12.179	13.9307	9.96471	10373.7	3367.57	11340512	6456	24905	71713416
19	400.08	1	1	1	Hyoid	2	109582	10.0698	11.9805	14.2502	13.4717	17662.5	7111.85	50578348	6456	33913	1935497000
19	400.08	1	1	1	Arytenoids	3	164	0.0150705	13.0618	16.7561	8.92315	8001.21	1264.58	1599157	6456	12542	1312198
19	400.08	1	1	1	Cricoid	4	17096	1.571	12.7525	15.2561	8.22987	9619.73	2403.62	5.77741e+06	6456	19147	164458960
19	400.08	1	1	1	Trachea	5	8870	0.815092	12.6262	14.3068	7.15606	9550.01	2023.07	4092807	6456	15865	84708608
33	390.67	2	1	2	Exterior	0	130939969	12032.48205	11.349423	11.526204	11.483093	689.57166	1170.136	1369218.2	0	22805	9.0292486e+10
33	390.67	2	1	2	Thyroid	1	7268	0.6678791833	11.642899	14.275468	11.311964	9504.2891	3943.5203	15551353	5359	25224	69077168
33	390.67	2	1	2	Cricoid	2	25759	2.367074832	12.022405	14.799763	9.138135	9181.8379	3159.7595	9984081	5359	23091	2.3651496e+08
33	390.67	2	1	2	Arytenoids	3	231	0.02122731031	12.5378	16.614182	9.5185156	7257.3809	1662.8344	2765018	5368	12641	1676455
33	390.67	2	1	2	Hyoid	4	103200	9.483369801	10.785954	14.674667	14.397083	20696.654	6356.9678	40411040	9082	35755	2.1358948e+09
33	390.67	2	1	2	Trachea	5	11957	1.098766015	11.988118	13.778322	8.4123468	9356.4629	2772.3096	7685700	5359	17202	1.1187523e+08
25	360.18	1	1	1	Exterior	0	130934938	12032.01974	11.350588	11.527409	11.485077	698.63617	1162.7135	1351902.8	0	28331	9.1475886e+10
25	360.18	1	1	1	Thyroid	1	14887	1.368012851	10.372714	13.277714	9.999897	8923.8311	3737.6272	13969856	5186	25181	1.3284907e+08
25	360.18	1	1	1	Hyoid	2	93610	8.602114797	9.8277321	13.312044	12.97392	18400.371	6222.9512	38725120	8427	33926	1.7224588e+09
25	360.18	1	1	1	Arytenoids	3	809	0.07434153264	10.459526	15.541807	8.5607138	7567.6157	1847.48	3413182.2	5187	12383	6122201
25	360.18	1	1	1	Trachea	4	9529	0.8756495236	10.876962	13.019596	6.9698501	8991.7334	2638.6309	6962373.5	5187	16739	85682232
25	360.18	1	1	1	Cricoid	5	34611	3.180512715	10.743335	14.094549	7.7279625	9010.5234	3099.8193	9608880	5186	20466	3.1186323e+08
40	336.04	1	1	1	Exterior	0	130919592	12030.60955	11.346659	11.526853	11.483547	666.59045	1141.3683	1302721.5	0	25669	8.7269745e+10
40	336.04	1	1	1	Thyroid	1	15573	1.43105153	13.235178	13.422477	11.520071	8185.2183	4079.9321	16645847	4327	25571	1.2746841e+08
40	336.04	1	1	1	Hyoid	2	92742	8.52235157	12.751072	13.745577	14.572889	19156.525	6915.6123	47825692	8199	35757	1.7766145e+09
40	336.04	1	1	1	Arytenoids	3	1000	0.09189311822	15.274699	14.890045	10.521368	6620.6499	2004.104	4016432.8	4327	13547	6620650
40	336.04	1	1	1	Trachea	4	19926	1.831062274	13.612451	13.291858	8.1260157	8024.1338	2903.1028	8428006	4327	15700	1.598889e+08
40	336.04	1	1	1	Cricoid	5	39551	3.634464719	14.455782	14.016686	9.5418568	7862.9233	3235.1885	10466445	4327	21099	3.1098646e+08
37	307.63	2	1	2	Exterior	0	130961339	12034.44581	11.348557	11.527318	11.485868	663.10956	1136.4487	1291515.9	0	25412	8.6841713e+10
37	307.63	2	1	2	Thyroid	1	5190	0.4769252836	11.968485	13.1844	9.1366072	8951.9473	3559.8479	12672517	4984	24293	46460604
37	307.63	2	1	2	Hyoid	2	87683	8.057464285	11.903554	14.284254	11.573646	16476.904	6386.2583	40784292	7155	32551	1.4447444e+09
37	307.63	2	1	2	Arytenoids	3	193	0.01773537182	12.409183	15.639548	7.3537097	6689.4302	1316.9991	1734486.9	4995	10536	1291060
37	307.63	2	1	2	Trachea	4	11881	1.091782138	12.198233	12.688955	6.3551226	8309.3301	2471.0554	6106114.5	4984	15787	98723152
37	307.63	2	1	2	Cricoid	5	22098	2.030654127	12.280067	13.623332	7.1618896	8125.208	2714.2185	7366982.5	4984	18762	1.7955085e+08
51	278.41	2	1	2	Exterior	0	130968131	12035.06995	11.348618	11.526661	11.484955	654.7926	1129.9462	1276778.5	0	25617	8.5756969e+10
51	278.41	2	1	2	Thyroid	1	6239	0.5733211646	12.300108	14.158541	9.9337378	8272.6455	3967.9314	15744480	4427	24914	51613036
51	278.41	2	1	2	Hyoid	2	76171	6.999590708	11.515931	14.733918	12.750332	18594.445	6310.4937	39822332	8595	32560	1.4163575e+09
51	278.41	2	1	2	Arytenoids	3	140	0.01286503655	12.656553	17.133053	8.905345	6696.0645	1180.0706	1392566.6	5265	9991	937449
51	278.41	2	1	2	Trachea	4	12174	1.118706821	13.039501	14.671925	7.5828166	7712.8965	2658.7715	7069066	4427	15326	93896800
51	278.41	2	1	2	Cricoid	5	25529	2.345939415	12.737098	15.351692	8.3123636	7327.9058	2732.8369	7468397.5	4427	20235	1.8707411e+08
9	210.27	1	2	3	Thyroid	1	11141	1.023776448	10.709702	7.4605131	11.546101	7532.1479	2816.5818	7933133.5	4675	21942	83915664
9	210.27	1	2	3	Hyoid	2	82424	7.574162993	12.347746	8.1489325	14.394325	17516.121	6431.1694	41359944	7522	32569	1.4437487e+09
9	210.27	1	2	3	Arytenoids	3	388	0.03565436331	10.772553	5.3209133	11.163347	6413.147	1398.5476	1955935.5	4677	10653	2488301
9	210.27	1	2	3	Trachea	4	10538	0.9683651561	10.008821	7.0671988	8.9251947	7793.4404	2284.491	5218898.5	4675	14435	82127272
9	210.27	1	2	3	Cricoid	5	21652	1.989660501	10.259479	6.508471	10.160337	7818.3311	2526.0791	6381075.5	4675	16116	1.692825e+08
11	212.98	1	2	3	Thyroid	1	10119	0.9298621194	10.598335	8.954525	10.543362	8657.5068	3750.8784	14069089	4781	23230	87605312
11	212.98	1	2	3	Trachea	2	11657	1.071193075	12.031364	8.4081926	7.6399446	8003.8989	2390.0208	5712198.5	4781	16021	93301448
11	212.98	1	2	3	Arytenoids	3	291	0.02674077248	9.3458891	9.8128109	8.3421164	6022.8555	1024.96	1050543	4792	10318	1752651
11	212.98	1	2	3	Hyoid	4	80403	7.388447869	9.4189072	8.8483639	12.733286	17506.43	7056.3945	49792708	6505	32366	1.4075695e+09
11	212.98	1	2	3	Cricoid	5	21944	2.016493166	10.940918	9.0526323	8.3072796	7918.3184	2552.2812	6514139	4781	16452	1.7375958e+08
15	228.3	1	2	3	Thyroid	1	7665	0.7043574607	10.567537	10.981154	10.740912	8993.6533	3460.3005	11973680	5156	25505	68936352
15	228.3	1	2	3	Hyoid	2	74137	6.81264828	8.9866848	11.21952	12.590701	18082.4	6443.7285	41521636	8237	32030	1.3405748e+09
15	228.3	1	2	3	Arytenoids	3	245	0.02251370879	9.3372135	10.62487	8.0821676	6638.061	1148.0253	1317962.1	5156	10274	1626325
15	228.3	1	2	3	Trachea	4	10325	0.9487920133	12.355813	10.141999	8.3667288	8284.7051	2236.3948	5001461.5	5157	14377	85539584
15	228.3	1	2	3	Cricoid	5	18879	1.734842075	10.862723	10.672226	8.5344553	7962.2231	2161.3489	4671428.5	5156	17935	1.5031882e+08
29	203.32	1	2	3	Exterior	0	130960504	12034.31286	11.348075	11.533981	11.483498	586.58722	1068.8167	1142369	0	15956	7.6819759e+10
29	203.32	1	2	3	Thyroid	1	13607	1.250383818	12.834213	7.206367	11.824123	8464.2305	3727.7917	13896432	4770	24046	1.1517278e+08
29	203.32	1	2	3	Hyoid	2	76448	7.025012284	12.133663	7.1962457	14.176335	18456.145	6396.9165	40920540	7810	32130	1.4109353e+09
29	203.32	1	2	3	Arytenoids	3	395	0.03629761213	11.731617	8.617238	10.368938	6199.1924	1260.1201	1587902.6	4770	11331	2448681
29	203.32	1	2	3	Trachea	4	12523	1.150772144	13.702826	6.3103213	9.1510715	7989.0586	2370.7051	5620242.5	4770	14385	1.0004698e+08
29	203.32	1	2	3	Cricoid	5	24907	2.288771203	12.797554	7.3125114	9.9201746	8027.7021	2679.6067	7180292.5	4770	18717	1.9994598e+08
41	214.42	1	2	3	Exterior	0	130982531	12036.33698	11.346352	11.529545	11.483812	633.12689	1082.7438	1172334	0	17979	8.2928558e+10
41	214.42	1	2	3	Thyroid	1	7786	0.7154764761	14.441531	11.371358	11.191284	8969.666	3569.8367	12743733	5157	21862	69837816
41	214.42	1	2	3	Hyoid	2	70140	6.445353202	14.787849	12.13885	13.759187	18262.117	6425.937	41292668	7886	33359	1.280905e+09
41	214.42	1	2	3	Arytenoids	3	443	0.0407084612	16.916342	10.587904	10.240762	6888.167	1449.6615	2101518.2	5158	11152	3051458
41	214.42	1	2	3	Trachea	4	8599	0.7901852322	14.536135	10.754199	8.9664192	8293.6953	2317.5969	5371256	5157	15087	71317488
41	214.42	1	2	3	Cricoid	5	18885	1.735393431	15.397443	10.730576	9.6612453	8314.1709	2494.4888	6222474	5157	16930	1.570131e+08
42	217.46	1	2	3	Exterior	0	130971635	12035.33572	11.349839	11.528627	11.486205	595.64484	1063.0936	1130168	0	26378	7.801258e+10
42	217.46	1	2	3	Thyroid	1	8777	0.8065421308	11.136672	12.524261	8.5475435	7785.8809	3423.0264	11717110	4353	21610	68336680
42	217.46	1	2	3	Trachea	2	12075	1.109604219	11.061856	12.26778	5.8741522	7551.6807	2492.6003	6213056.5	4353	14537	91186544
42	217.46	1	2	3	Arytenoids	3	272	0.02499481139	8.8413782	13.144607	7.4016676	5151.2905	711.74298	506578.06	4353	7659	1401151
42	217.46	1	2	3	Hyoid	4	70809	6.506829411	10.626968	12.845352	11.459457	18411.92	6355.4805	40392136	7767	31069	1.3037297e+09
42	217.46	1	2	3	Cricoid	5	24816	2.280408969	10.22144	12.670288	6.7923851	7230.2759	2639.9133	6969142.5	4353	16293	1.7942653e+08
43	226.89	1	2	3	Exterior	0	130969072	12035.10019	11.345503	11.529568	11.483913	576.67212	1033.6405	1068412.8	0	20931	7.5526218e+10
43	226.89	1	2	3	Thyroid	1	11098	1.019825062	15.378272	11.681872	11.246463	7838.522	3672.0913	13484255	4475	22568	86991920
43	226.89	1	2	3	Trachea	2	15430	1.41790419	14.430812	11.317367	8.9817715	8033.3354	2626.9055	6900632.5	4475	14973	1.2395437e+08
43	226.89	1	2	3	Arytenoids	3	531	0.04879501783	17.217566	12.111104	10.26282	5869.7061	1286.2211	1654364.8	4477	10192	3116814
43	226.89	1	2	3	Hyoid	4	67636	6.215253909	15.472399	11.732035	14.018652	18189.572	6295.4541	39632744	8053	32210	1.23027e+09
43	226.89	1	2	3	Cricoid	5	24617	2.262122324	15.756891	11.690871	9.7731676	7534.0542	2542.4326	6463964	4475	16972	1.8546581e+08
48	235.13	1	2	3	Exterior	0	130968018	12035.00334	11.350961	11.52935	11.484906	638.64081	1098.9672	1207728.8	0	20568	8.3641524e+10
48	235.13	1	2	3	Thyroid	1	10073	0.9256350557	9.5369158	11.895591	10.023977	9700.4424	3536.0127	12503386	5767	23559	97712552
48	235.13	1	2	3	Trachea	2	10752	0.9880301915	11.786196	10.91156	7.6137328	8884	2078.7134	4321050	5768	17126	95520768
48	235.13	1	2	3	Arytenoids	3	266	0.02444345526	8.5556183	12.231011	7.7433586	7506.7671	1398.4771	1955738.1	5771	12313	1996800
48	235.13	1	2	3	Hyoid	4	81813	7.51801656	8.9440651	12.048338	12.331911	18749.359	6384.0723	40756380	8085	32337	1.5339414e+09
48	235.13	1	2	3	Cricoid	5	17462	1.604630134	10.147112	11.823342	8.3548374	9160.043	2626.1431	6896627	5767	17837	1.5995267e+08
6	392.8	1	1	1	Exterior	0	130922049	12030.8	11.3524	11.53	11.4838	650.085	1134.98	1.28817e+06	0	16993	85110440000
6	392.8	1	1	1	Thyroid	1	11573	1.06347	9.71254	11.4167	10.0882	9096.63	3743.87	14016573	5269	25370	105275320
6	392.8	1	1	1	Hyoid	2	117956	10.8393	8.3039	11.1459	13.3378	18893.2	6690.44	44762040	8273	33090	2228570100
6	392.8	1	1	1	Arytenoids	3	223	0.0204921	8.58245	13.2312	8.94931	6795.65	1288.55	1.66037e+06	5289	10930	1515431
6	392.8	1	1	1	Trachea	4	12856	1.18137	10.7947	11.422	8.04958	8869.79	2457.28	6038228	5269	15385	114029980
6	392.8	1	1	1	Cricoid	5	23727	2.18034	9.85443	11.9698	8.82371	9032.2	2841.87	8.0762e+06	5269	19502	214307020
18	359.19	1	1	1	Exterior	0	130960027	12034.3	11.3477	11.5285	11.4831	617.105	1082.29	1171344	0	25726	80816103000
18	359.19	1	1	1	Thyroid	1	10702	0.983436	12.9481	12.7089	11.4531	9176.63	3662.51	13414013	5179	22486	98208256
18	359.19	1	1	1	Hyoid	2	87313	8.02343	12.9813	12.9038	14.4962	19354.8	6292.6	39596852	8946	33955	1689927300
18	359.19	1	1	1	Arytenoids	3	268	0.0246272	10.8917	11.9887	10.7058	7501.68	1968.97	3.87683e+06	5211	14156	2010449
18	359.19	1	1	1	Trachea	4	10436	0.958992	13.0508	12.4619	8.43544	8999.29	2618.41	6856072	5186	15790	93916584
18	359.19	1	1	1	Cricoid	5	19638	1.80459	12.2883	12.4066	9.74407	8868.56	3025.14	9151459	5186	20273	174160830
45	412.06	1	1	1	Exterior	0	131999662	12129.8	11.4393	11.5306	11.4849	746.332	1220.76	1.49026e+06	0	19730	98515534000
45	412.06	1	1	1	Thyroid	1	6739	0.619265	10.7648	10.4653	8.363	12138.9	3582.87	12836949	7813	29467	81803776
45	412.06	1	1	1	Trachea	2	2865	0.263273	9.79225	10.0037	6.09961	10172.3	1593.99	2.54082e+06	7813	14978	29143512
45	412.06	1	1	1	Arytenoids	3	65	0.00597302	9.97979	7.86025	8.46842	8600.91	536.549	287884	7863	10026	559059
45	412.06	1	1	1	Hyoid	4	104593	9.61133	11.9415	10.7314	11.9684	19410.2	6498.85	42235112	9625	38499	2030171800
45	412.06	1	1	1	Cricoid	5	14844	1.36406	10.1476	9.75006	7.45381	10988.2	2215.68	4909217	7819	19930	163108320
34	323.56	2	1	2	Exterior	0	130941166	12032.5	11.3468	11.5312	11.4846	693.907	1179.18	1.39047e+06	0	19220	90861027000
34	323.56	2	1	2	Thyroid	1	6448	0.592524	12.9636	10.2519	10.4685	9096.44	3659.48	13391829	5148	23648	58653856
34	323.56	2	1	2	Trachea	2	14221	1.30681	11.3374	10.2247	8.16304	9062.51	2876.37	8273508	5148	16691	128877900
34	323.56	2	1	2	Arytenoids	3	413	0.0379517	14.48	10.2923	7.77829	7718.74	2250.64	5065382	5150	14707	3187841
34	323.56	2	1	2	Hyoid	4	101237	9.30294	13.9509	10.1194	12.7227	18321.4	6613.97	43744596	8178	32712	1854802900
34	323.56	2	1	2	Cricoid	5	24899	2.28804	12.7779	10.2747	8.51624	8836.33	3098.58	9601168	5148	23901	220015810
38	265.55	2	1	2	Exterior	0	130985020	12036.6	11.3498	11.528	11.4842	614.268	1074.07	1.15363e+06	0	22563	80459915000
38	265.55	2	1	2	Thyroid	1	4946	0.454501	11.1933	13.5233	10.4809	9285.58	3964.86	15720151	4882	23931	45926500
38	265.55	2	1	2	Trachea	2	5274	0.484642	11.8144	14.1596	8.32654	8346.97	2354.17	5542115	4884	14449	44021932
38	265.55	2	1	2	Arytenoids	3	183	0.0168164	9.50112	15.8207	9.30336	5875.6	849.152	721059	4882	8210	1075235
38	265.55	2	1	2	Hyoid	4	75405	6.92917	10.338	13.467	13.0694	17867.5	6286.88	39524840	8155	32619	1347300500
38	265.55	2	1	2	Cricoid	5	17556	1.61327	10.9833	14.4679	8.98076	8228.9	2680.45	7.18482e+06	4882	18524	144466480
50	314.63	2	1	2	Exterior	0	130955100	12033.8	11.3487	11.5358	11.4843	627.035	1104.94	1.22089e+06	0	14763	82113430000
50	314.63	2	1	2	Thyroid	1	8630	0.793034	11.3814	5.76459	9.91989	7340.44	3219.89	10367689	4375	21024	63347972
50	314.63	2	1	2	Trachea	2	9983	0.917365	10.6987	6.10741	7.94102	7859.03	2735.82	7484711	4375	15111	78456720
50	314.63	2	1	2	Arytenoids	3	437	0.0401571	10.5041	3.35884	9.2402	6264.72	1734.42	3.0082e+06	4376	11571	2737683
50	314.63	2	1	2	Hyoid	4	87935	8.08058	12.2624	5.56061	13.268	16883.5	5919.15	35036328	7805	31220	1484646800
50	314.63	2	1	2	Cricoid	5	26299	2.41669	10.8806	5.22942	8.79883	7581.96	2912.36	8481840	4375	19450	199397890
2	176.91	2	2	4	Exterior	0	130990896	12037.1	11.3492	11.5274	11.4833	545.586	1003.84	1.0077e+06	0	27520	71466852000
2	176.91	2	2	4	Thyroid	1	5012	0.460566	11.4153	14.1592	12.5538	9000.71	3759.15	14131237	5038	21805	45111536
2	176.91	2	2	4	Trachea	2	14182	1.30322	12.0219	13.2249	9.62709	8283.6	2316.63	5366781	5038	14229	117478050
2	176.91	2	2	4	Arytenoids	3	46	0.00422706	10.0297	15.5459	10.4408	5835.89	783.402	613718	5067	8070	268451
2	176.91	2	2	4	Hyoid	4	63778	5.86073	11.1821	15.0584	14.6932	18364.4	6393.64	40878640	8693	34771	1171244200
2	176.91	2	2	4	Cricoid	5	14470	1.32969	11.4482	14.2563	10.4319	7774.45	2220.7	4931500	5038	17100	112496250
3	180.73	2	2	4	Exterior	0	130994053	12037.4	11.3486	11.5293	11.483	530.387	991.587	983245	0	24430	69477540000
3	180.73	2	2	4	Thyroid	1	5509	0.506237	11.826	12.2061	12.1215	7787.44	2874.2	8261053	4752	19087	42901016
3	180.73	2	2	4	Trachea	2	5410	0.497139	11.4112	12.8322	10.0772	8025.12	2341.64	5483285	4752	14039	43415908
3	180.73	2	2	4	Arytenoids	3	188	0.0172758	14.032	12.1987	11.1538	6113.85	1154.81	1333590	4765	9574	1149403
3	180.73	2	2	4	Hyoid	4	68080	6.25605	12.242	11.9104	14.7779	17098.6	5952.29	35429808	7728	32195	1164069800
3	180.73	2	2	4	Cricoid	5	15144	1.39162	12.2459	12.5506	10.848	7334.41	2258.97	5.10294e+06	4752	16667	111072340
12	203.02	2	2	4	Exterior	0	131009999	12038.9	11.3497	11.5281	11.4846	638.581	1091.83	1.19209e+06	0	48937	83660440000
12	203.02	2	2	4	Thyroid	1	4907	0.450917	11.3656	14.1645	10.2413	9802.33	2766.45	7.65322e+06	6390	20192	48100020
12	203.02	2	2	4	Hyoid	2	56334	5.17668	9.90405	14.4553	12.3891	20157.8	5081.97	25826432	12234	31347	1135569000
12	203.02	2	2	4	Arytenoids	3	188	0.0172758	10.4471	14.7706	7.79	8014.91	1184.91	1.40401e+06	6421	11351	1506804
12	203.02	2	2	4	Trachea	4	4348	0.399549	12.7594	13.2057	8.80098	8741.31	1659.65	2754424	6390	14344	38007200
12	203.02	2	2	4	Cricoid	5	12608	1.15858	11.9741	13.8197	8.81541	9223.62	2400.23	5761104	6390	19299	116291420
13	175.97	2	2	4	Exterior	0	130984588	12036.5	11.3494	11.5309	11.4824	566.094	998.524	997051	0	24217	74149544000
13	175.97	2	2	4	Thyroid	1	5490	0.504491	10.6151	10.3844	13.6716	8512.42	2854.28	8.14691e+06	5403	19787	46733184
13	175.97	2	2	4	Trachea	2	13498	1.24037	9.59378	12.4116	11.8241	8242.94	1959.42	3839344	5403	14303	111263230
13	175.97	2	2	4	Arytenoids	3	159	0.0146109	11.1575	9.60815	11.0777	6567.16	1015.89	1.03202e+06	5411	9684	1044178
13	175.97	2	2	4	Hyoid	4	67373	6.19109	11.5401	9.18743	15.3778	17292.8	6029.21	36351380	8235	32940	1165067600
13	175.97	2	2	4	Cricoid	5	17276	1.58754	10.4491	11.0105	12.0765	8423.18	2343.32	5491150	5403	17663	145518800
21	230.35	2	2	4	Exterior	0	130986214	12036.7	11.3496	11.5272	11.485	596.789	1056.98	1.1172e+06	0	20705	78171152000
21	230.35	2	2	4	Thyroid	1	6316	0.580394	10.3612	15.4556	9.69316	9475.97	3463.6	11996556	5560	21873	59850228
21	230.35	2	2	4	Hyoid	2	73373	6.74244	11.0288	14.288	11.9144	18476.5	6237.58	38907376	8597	34388	1355676500
21	230.35	2	2	4	Arytenoids	3	196	0.018011	11.509	14.3602	7.59039	7319.26	1357.24	1.8421e+06	5563	11859	1434575
21	230.35	2	2	4	Trachea	4	7309	0.671644	9.68271	16.7526	7.99312	8627.31	2086.13	4.35196e+06	5560	14979	63056984
21	230.35	2	2	4	Cricoid	5	14976	1.37618	10.2562	15.7435	8.2905	8699.86	2444.03	5973261	5560	17626	130289090
30	178.6	2	2	4	Exterior	0	130983247	12036.4	11.3489	11.5318	11.4819	537.712	998.311	996626	0	26568	70431212000
30	178.6	2	2	4	Thyroid	1	4656	0.427852	11.9566	9.37716	13.7374	8489.84	3238.27	10486410	5002	21497	39528696
30	178.6	2	2	4	Hyoid	2	69861	6.41972	10.9681	8.68975	16.2094	16501.8	5690.57	32382556	8096	32383	1152833800
30	178.6	2	2	4	Arytenoids	3	89	0.00817845	13.3401	7.24247	12.8249	5921.18	697.559	486588	5024	7997	526985
30	178.6	2	2	4	Trachea	4	12491	1.14783	13.5802	10.2668	11.4314	8354.32	2335.18	5453061	5002	14269	104353840
30	178.6	2	2	4	Cricoid	5	18040	1.65774	12.9234	8.95374	12.4061	7677.01	2188.17	4788108	5002	15993	138493250
31	187.24	2	2	4	Exterior	0	130972871	12035.5	11.3519	11.5304	11.4825	584.621	1035.9	1073091	0	15518	76569502000
31	187.24	2	2	4	Thyroid	1	5120	0.470491	8.82777	10.9135	12.7032	8455	3135.89	9833817	4995	20359	43289584
31	187.24	2	2	4	Hyoid	2	71859	6.60332	7.61142	10.6969	15.4991	17272.7	6106.77	37292620	8084	32336	1241195400
31	187.24	2	2	4	Arytenoids	3	101	0.00928116	7.39218	9.81826	10.9455	6209.78	938.508	880798	5036	8779	627188
31	187.24	2	2	4	Trachea	4	17716	1.62797	10.4305	11.0142	10.6106	8583.11	2538.01	6441515	4995	16145	152058450
31	187.24	2	2	4	Cricoid	5	20717	1.90374	8.93589	10.6012	11.2831	7925.17	2393.32	5.72797e+06	4995	17282	164185860
32	197.26	2	2	4	Exterior	0	130988411	12036.9	11.3499	11.5303	11.4852	607.924	1069.08	1.14294e+06	0	19947	79630934000
32	197.26	2	2	4	Thyroid	1	7078	0.650416	10.3613	11.5235	9.40974	7593.3	2952.12	8715025	4540	20127	53745396
32	197.26	2	2	4	Trachea	2	8396	0.771531	10.0948	13.0002	7.22816	8831.62	2123.83	4510646	5721	15334	74150280
32	197.26	2	2	4	Arytenoids	3	66	0.00606492	10.2552	10.0392	7.13607	6851.79	871.745	759940	5732	9218	452218
32	197.26	2	2	4	Hyoid	4	71325	6.55425	10.4703	10.1006	11.645	16846	5917.36	35015188	7755	31021	1201541500
32	197.26	2	2	4	Cricoid	5	13108	1.20453	10.1898	11.8908	7.89405	8572.96	2218.79	4923024	5721	16750	112374370

## Sheet: Sheet1
line			sex
1	high		1	male
2	low		2	female
volume in mm3
