# Supplementary material for: Selection on vocal output affects laryngeal morphology in rats
Source: J Anat. 2021 Jan 21;238(5):1179–90. doi: 10.1111/joa.13366 (PMC8053590; doi:10.1111/joa.13366)
Supplement: Supplementary file 3 — Supplementary Material [file JOA-238-1179-s001.xlsx]

## Sheet: Sheet1
arytenoid volume
	Pr(>Chi)
full/null model comparison	0.002138
	estimate	std. error	t value	Pr(>|t|)
intercept ♢	-2.8381	0.4713	-6.022
low line male	-0.6067	0.3766	-1.611	0.1188
high line female	-0.9778	0.7333	-1.333	0.1935
low line female	-2.1325	0.8407	-2.537	0.0173
bodyweight g	-0.5337	0.342	-1.56	0.1303
♢ intercept includes high line males
cricoid volume
	Pr(>Chi)
full/null model comparison	0.002512
	estimate	std. error	t value	Pr(>|t|)
intercept ♢	1.0912	0.1807	6.04
low line male	-0.2339	0.1443	-1.62	0.11678
high line female	-0.605	0.2811	-2.152	0.04048
low line female	-1.0136	0.3222	-3.145	0.00401
bodyweight g	-0.2749	0.1311	-2.097	0.04549
♢ intercept includes high line males
thyroid volume
	Pr(>Chi)
full/null model comparison
	estimate	std. error	t value	Pr(>|t|)
intercept ♢	0.07738	0.18877	0.41	0.685101
low line male	-0.57998	0.15082	-3.846	0.000665
high line female	-0.24695	0.2937	-0.841	0.40783
low line female	-0.88356	0.33671	-2.624	0.01412
bodyweight g	-0.12008	0.13699	-0.877	0.388478
♢ intercept includes high line males
hyoid volume
	Pr(>Chi)
full/null model comparison	0.7564
vocal fold length
	Pr(>Chi)
full/null model comparison
	estimate	std. error	t value	Pr(>|t|)
intercept ♢	1.18827	0.02541	46.755
bodyweight g	0.05633	0.01844	3.054	0.00503
low line male	0.07383	0.02031	3.636	0.00115
high line female	0.03663	0.03954	0.926	0.36252
low line female	0.09932	0.04533	2.191	0.03727
♢ intercept includes high line males
